# Supplementary material for: Maackiain Modulates miR-374a/GADD45A Axis to Inhibit Triple-Negative Breast Cancer Initiation and Progression
Source: Front Pharmacol. 2022 Mar 4;13:806869. doi: 10.3389/fphar.2022.806869 (PMC8930825; doi:10.3389/fphar.2022.806869)
Supplement: Supplementary file 1 [file DataSheet3.ZIP]

Archive with 27 entries (24 files):
- Clone formation assay/
- Clone formation assay/BT-549/
- Clone formation assay/BT-549/5 (1).jpg
- Clone formation assay/BT-549/5 (2).jpg
- Clone formation assay/BT-549/5 (3)-1.jpg
- Clone formation assay/BT-549/6 (1).jpg
- Clone formation assay/BT-549/6 (2)-1.jpg
- Clone formation assay/BT-549/6 (3).jpg
- Clone formation assay/BT-549/7 (1).jpg
- Clone formation assay/BT-549/7 (2)-1.jpg
- Clone formation assay/BT-549/7 (3).jpg
- Clone formation assay/BT-549/8 (1)-1.jpg
- Clone formation assay/BT-549/8 (2).jpg
- Clone formation assay/BT-549/8 (3).jpg
- Clone formation assay/MDA-MB-231/
- Clone formation assay/MDA-MB-231/1 (1)-1.jpg
- Clone formation assay/MDA-MB-231/1 (2).jpg
- Clone formation assay/MDA-MB-231/1 (3).jpg
- Clone formation assay/MDA-MB-231/2 (1).jpg
- Clone formation assay/MDA-MB-231/2 (2)-1.jpg
- Clone formation assay/MDA-MB-231/2 (3).jpg
- Clone formation assay/MDA-MB-231/3 (1)-1.jpg
- Clone formation assay/MDA-MB-231/3 (2).jpg
- Clone formation assay/MDA-MB-231/3 (3).jpg
- Clone formation assay/MDA-MB-231/4 (1).jpg
- Clone formation assay/MDA-MB-231/4 (2).jpg
- Clone formation assay/MDA-MB-231/4 (3)-1.jpg
