# Supplementary material for: Maackiain Modulates miR-374a/GADD45A Axis to Inhibit Triple-Negative Breast Cancer Initiation and Progression
Source: Front Pharmacol. 2022 Mar 4;13:806869. doi: 10.3389/fphar.2022.806869 (PMC8930825; doi:10.3389/fphar.2022.806869)
Supplement: Supplementary file 2 [file DataSheet8.ZIP]

Archive with 3 entries (3 files):
- kegg.plot.R
- KEGG and GO.txt
- EXP00297.csv
