# Supplementary material for: Maackiain Modulates miR-374a/GADD45A Axis to Inhibit Triple-Negative Breast Cancer Initiation and Progression
Source: Front Pharmacol. 2022 Mar 4;13:806869. doi: 10.3389/fphar.2022.806869 (PMC8930825; doi:10.3389/fphar.2022.806869)
Supplement: Supplementary file 2 [file DataSheet8.ZIP › kegg.plot.R]

library(ggplot2)

data <- read.table("data.txt", header=T,sep="\t")
kegg <- subset(data, Category=="KEGG_PATHWAY")

kegg$Term <- sapply(kegg$Term, function(x){
  a <- strsplit(x, split=":")[[1]]
  return(a[2])
})


kegg$Term <- factor(kegg$Term, levels=rev(kegg$Term))
p1 <- ggplot(kegg, aes(x=Count/`List.Total`, y=Term))+
  geom_point(aes(size=Count,color=-1*log10(PValue)))+
  scale_color_gradient(low="blue",high="red")+
  labs(color=expression(-log[10](Pvalue)),size="Gene Number",x="GeneRatio",y="Pathway Name")+
  theme_bw()+
  theme(axis.text.x = element_text(hjust = 1,colour="black",size=12),
        axis.text.y = element_text(hjust = 1,colour="black",size=12))+
  labs(y="")
ggsave("kegg.pdf", p1, width=8, height=6)
