# Supplementary material for: Maackiain Modulates miR-374a/GADD45A Axis to Inhibit Triple-Negative Breast Cancer Initiation and Progression
Source: Front Pharmacol. 2022 Mar 4;13:806869. doi: 10.3389/fphar.2022.806869 (PMC8930825; doi:10.3389/fphar.2022.806869)
Supplement: Supplementary file 2 [file DataSheet8.ZIP › KEGG and GO.txt]

Category	Term	Count	%	PValue	Genes	List Total	Pop Hits	Pop Total	Fold Enrichment	Bonferroni	Benjamini	FDR
GOTERM_BP_DIRECT	GO:0045653~negative regulation of megakaryocyte differentiation	12	50.0	5.728398502081554E-29	8365, 8366, 8363, 8364, 8359, 8367, 8368, 8361, 8362, 8370, 8294, 8360	24	18	16792	466.44444444444446	2.1939766262972352E-26	2.1882482277951536E-26	2.0450382652431146E-26
GOTERM_BP_DIRECT	GO:0016233~telomere capping	12	50.0	2.4250796421329954E-27	8365, 8366, 8363, 8364, 8359, 8367, 8368, 8361, 8362, 8370, 8294, 8360	24	23	16792	365.04347826086956	9.288055029369373E-25	4.631902116474021E-25	4.328767161207397E-25
GOTERM_BP_DIRECT	GO:0006336~DNA replication-independent nucleosome assembly	12	50.0	1.3827867719297862E-26	8365, 8366, 8363, 8364, 8359, 8367, 8368, 8361, 8362, 8370, 8294, 8360	24	26	16792	322.9230769230769	5.296073336491081E-24	1.760748489590594E-24	1.6455162585964456E-24
GOTERM_BP_DIRECT	GO:0032200~telomere organization	12	50.0	2.3317825457379257E-26	8365, 8366, 8363, 8364, 8359, 8367, 8368, 8361, 8362, 8370, 8294, 8360	24	27	16792	310.962962962963	8.930727150176255E-24	2.226852331179719E-24	2.0811159220710986E-24
GOTERM_BP_DIRECT	GO:0006335~DNA replication-dependent nucleosome assembly	12	50.0	2.299310663527657E-25	8365, 8366, 8363, 8364, 8359, 8367, 8368, 8361, 8362, 8370, 8294, 8360	24	32	16792	262.375	8.806359841310926E-23	1.7566733469351302E-23	1.6417078137587474E-23
GOTERM_BP_DIRECT	GO:0006352~DNA-templated transcription, initiation	12	50.0	1.0676156429897669E-24	8365, 8366, 8363, 8364, 8359, 8367, 8368, 8361, 8362, 8370, 8294, 8360	24	36	16792	233.22222222222223	4.088967912650807E-22	6.797152927034849E-23	6.352313075789113E-23
GOTERM_BP_DIRECT	GO:0000183~chromatin silencing at rDNA	12	50.0	1.5182111208625313E-24	8365, 8366, 8363, 8364, 8359, 8367, 8368, 8361, 8362, 8370, 8294, 8360	24	37	16792	226.91891891891893	5.814748592903495E-22	8.285094973849813E-23	7.742876716398909E-23
GOTERM_BP_DIRECT	GO:0006303~double-strand break repair via nonhomologous end joining	13	54.166666666666664	3.3383033914884154E-24	8365, 8366, 8363, 8364, 8359, 8367, 8368, 8361, 8362, 8370, 8294, 8360, 3014	24	63	16792	144.37566137566137	1.2785701989400631E-21	1.5940398694357183E-22	1.4897178884517054E-22
GOTERM_BP_DIRECT	GO:0051290~protein heterotetramerization	12	50.0	7.57381700971767E-24	8365, 8366, 8363, 8364, 8359, 8367, 8368, 8361, 8362, 8370, 8294, 8360	24	42	16792	199.9047619047619	2.9007719147218676E-21	3.2146645530135E-22	3.0042807471880086E-22
GOTERM_BP_DIRECT	GO:0034080~CENP-A containing nucleosome assembly	12	50.0	1.0170025394563502E-23	8365, 8366, 8363, 8364, 8359, 8367, 8368, 8361, 8362, 8370, 8294, 8360	24	43	16792	195.25581395348837	3.895119726117821E-21	3.5317724552029617E-22	3.3006355144174274E-22
GOTERM_BP_DIRECT	GO:1904837~beta-catenin-TCF complex assembly	12	50.0	1.0170025394563502E-23	8365, 8366, 8363, 8364, 8359, 8367, 8368, 8361, 8362, 8370, 8294, 8360	24	43	16792	195.25581395348837	3.895119726117821E-21	3.5317724552029617E-22	3.3006355144174274E-22
GOTERM_BP_DIRECT	GO:0045814~negative regulation of gene expression, epigenetic	12	50.0	6.571396220350316E-23	8365, 8366, 8363, 8364, 8359, 8367, 8368, 8361, 8362, 8370, 8294, 8360	24	50	16792	167.92	2.516844752394171E-20	2.0918944634781837E-21	1.954990375554219E-21
GOTERM_BP_DIRECT	GO:0045815~positive regulation of gene expression, epigenetic	12	50.0	8.865050117359478E-22	8365, 8366, 8363, 8364, 8359, 8367, 8368, 8361, 8362, 8370, 8294, 8360	24	62	16792	135.41935483870967	3.3953141949486803E-19	2.6049608806394774E-20	2.4344791476133335E-20
GOTERM_BP_DIRECT	GO:0006334~nucleosome assembly	13	54.166666666666664	1.1440591665972064E-20	8365, 8366, 8363, 8364, 8359, 8367, 8368, 8361, 8362, 8370, 8294, 8360, 3014	24	119	16792	76.43417366946778	4.3817466080673E-18	3.121647154572377E-19	2.9173508748228764E-19
GOTERM_BP_DIRECT	GO:0031047~gene silencing by RNA	12	50.0	7.968480248780758E-19	8365, 8366, 8363, 8364, 8359, 8367, 8368, 8361, 8362, 8370, 8294, 8360	24	111	16792	75.63963963963964	3.0519279352830304E-16	2.0293063033561662E-17	1.8964982992098203E-17
GOTERM_BP_DIRECT	GO:0044267~cellular protein metabolic process	12	50.0	1.6030287852054633E-18	8365, 8366, 8363, 8364, 8359, 8367, 8368, 8361, 8362, 8370, 8294, 8360	24	118	16792	71.15254237288136	6.139600247336924E-16	3.827231224678044E-17	3.57675797698969E-17
KEGG_PATHWAY	hsa05322:Systemic lupus erythematosus	14	58.333333333333336	1.366468813999994E-17	8365, 8366, 8363, 8364, 8359, 8367, 8368, 8361, 8362, 8370, 8294, 8360, 3014, 8338	23	134	6879	31.247890979883195	1.0658456749199954E-15	1.0795103630599954E-15	9.838575460799958E-16
KEGG_PATHWAY	hsa05034:Alcoholism	14	58.333333333333336	5.583014596754578E-16	8365, 8366, 8363, 8364, 8359, 8367, 8368, 8361, 8362, 8370, 8294, 8360, 3014, 8338	23	177	6879	23.65659543109801	4.3298697960381105E-14	2.2052907657180584E-14	2.0098852548316483E-14
KEGG_PATHWAY	hsa05203:Viral carcinogenesis	14	58.333333333333336	3.9745975763290555E-15	8365, 8366, 8363, 8364, 8359, 8367, 8368, 8361, 8362, 8370, 8294, 8360, 1017, 5925	23	205	6879	20.4254506892895	3.1175062531474396E-13	1.0466440284333178E-13	9.539034183189734E-14
GOTERM_BP_DIRECT	GO:0006302~double-strand break repair	4	16.666666666666664	9.709113143281641E-5	3014, 2067, 4436, 142	24	66	16792	42.4040404040404	0.03650473803682808	0.002181694835725639	0.0020389137600891447
GOTERM_BP_DIRECT	GO:0006281~DNA repair	5	20.833333333333336	2.6858005866061833E-4	1017, 2067, 4436, 4968, 142	24	235	16792	14.886524822695035	0.09776474569561155	0.0056998656893531225	0.005326837830102263
GOTERM_BP_DIRECT	GO:0033683~nucleotide-excision repair, DNA incision	3	12.5	0.0012243301286535499	2067, 4968, 142	24	38	16792	55.23684210526316	0.37450111351503645	0.02461547942871874	0.023004518733121964
KEGG_PATHWAY	hsa05222:Small cell lung cancer	4	16.666666666666664	0.002366498540087543	1017, 207, 1869, 5925	23	85	6879	14.07468030690537	0.16873417002914193	0.041284833949164934	0.03762668410556804
KEGG_PATHWAY	hsa05215:Prostate cancer	4	16.666666666666664	0.0026129641739977803	1017, 207, 1869, 5925	23	88	6879	13.59486166007905	0.18460118838010264	0.041284833949164934	0.03762668410556804
GOTERM_BP_DIRECT	GO:0006974~cellular response to DNA damage stimulus	4	16.666666666666664	0.002763248414147587	3014, 207, 4968, 142	24	208	16792	13.455128205128204	0.6534710964469967	0.05277804471021892	0.049323984192534434
GOTERM_BP_DIRECT	GO:0043433~negative regulation of sequence-specific DNA binding transcription factor activity	3	12.5	0.00302669579688849	2099, 23028, 5925	24	60	16792	34.983333333333334	0.6868216204474618	0.05505703782911443	0.05145382854710433
GOTERM_BP_DIRECT	GO:0071930~negative regulation of transcription involved in G1/S transition of mitotic cell cycle	2	8.333333333333332	0.004103717967939927	1869, 5925	24	3	16792	466.4444444444444	0.7929837088924331	0.07125546653422964	0.06659215066157062
GOTERM_BP_DIRECT	GO:0071466~cellular response to xenobiotic stimulus	2	8.333333333333332	0.006830575558493751	1869, 5925	24	5	16792	279.8666666666666	0.9275664801158289	0.11344695058020056	0.10602241192966387
GOTERM_BP_DIRECT	GO:0008584~male gonad development	3	12.5	0.007266325238486672	2067, 2099, 4436	24	94	16792	22.329787234042552	0.9387727493243537	0.11565567671257952	0.10808658792248925
GOTERM_BP_DIRECT	GO:0000710~meiotic mismatch repair	2	8.333333333333332	0.00819132475466228	2067, 4436	24	6	16792	233.2222222222222	0.9571563232547265	0.12516344225123963	0.11697211749657736
GOTERM_BP_DIRECT	GO:0051091~positive regulation of sequence-specific DNA binding transcription factor activity	3	12.5	0.008994257928651841	2099, 207, 23028	24	105	16792	19.99047619047619	0.9685823682261505	0.13214640495173088	0.1234980800203349
GOTERM_BP_DIRECT	GO:0045944~positive regulation of transcription from RNA polymerase II promoter	6	25.0	0.009384798985861212	2099, 207, 23028, 1869, 5925, 142	24	981	16792	4.279306829765545	0.9729846631238881	0.13277752639255494	0.12408789770194269
GOTERM_BP_DIRECT	GO:0006979~response to oxidative stress	3	12.5	0.009834724395003498	2067, 207, 4968	24	110	16792	19.081818181818182	0.9772989480066787	0.13417373996040485	0.1253927360362946
KEGG_PATHWAY	hsa05161:Hepatitis B	4	16.666666666666664	0.010532042518481303	1017, 207, 1869, 5925	23	145	6879	8.250674662668665	0.5621399612557523	0.1386718931600038	0.12638451022177563
GOTERM_BP_DIRECT	GO:1903827~regulation of cellular protein localization	2	8.333333333333332	0.012262880748940289	23028, 142	24	9	16792	155.4814814814815	0.9911356562889799	0.1615317395205238	0.15096029059902355
KEGG_PATHWAY	hsa05223:Non-small cell lung cancer	3	12.5	0.013546513876487188	207, 1869, 5925	23	56	6879	16.022515527950308	0.6548755467594172	0.15288208517749827	0.1393355713010111
GOTERM_BP_DIRECT	GO:0051146~striated muscle cell differentiation	2	8.333333333333332	0.013616509644072551	207, 5925	24	10	16792	139.9333333333333	0.9947574891207118	0.1733835561345238	0.16203646476446337
GOTERM_BP_DIRECT	GO:0010629~negative regulation of gene expression	3	12.5	0.014944939072388608	2099, 207, 5925	24	137	16792	15.32116788321168	0.9968712271192418	0.17868484558453573	0.16699081118764206
GOTERM_BP_DIRECT	GO:0042551~neuron maturation	2	8.333333333333332	0.014968364028023937	23028, 5925	24	11	16792	127.21212121212122	0.9968995945481186	0.17868484558453573	0.16699081118764206
GOTERM_BP_DIRECT	GO:0000122~negative regulation of transcription from RNA polymerase II promoter	5	20.833333333333336	0.015491215532402599	2099, 23028, 1869, 5925, 142	24	720	16792	4.858796296296297	0.9974700898228145	0.17932255555690282	0.16758678621417356
KEGG_PATHWAY	hsa05214:Glioma	3	12.5	0.017982332416319587	207, 1869, 5925	23	65	6879	13.804013377926422	0.7571682324687325	0.15657871718357788	0.14270465363566592
KEGG_PATHWAY	hsa05212:Pancreatic cancer	3	12.5	0.017982332416319587	207, 1869, 5925	23	65	6879	13.804013377926422	0.7571682324687325	0.15657871718357788	0.14270465363566592
GOTERM_BP_DIRECT	GO:0045190~isotype switching	2	8.333333333333332	0.02035808083414192	2067, 4436	24	15	16792	93.28888888888888	0.9996208604868271	0.22219391081834897	0.20765242450824756
GOTERM_BP_DIRECT	GO:2000679~positive regulation of transcription regulatory region DNA binding	2	8.333333333333332	0.02035808083414192	5925, 142	24	15	16792	93.28888888888888	0.9996208604868271	0.22219391081834897	0.20765242450824756
KEGG_PATHWAY	hsa05218:Melanoma	3	12.5	0.021237262073152255	207, 1869, 5925	23	71	6879	12.637477036129821	0.8125699083481425	0.15657871718357788	0.14270465363566592
KEGG_PATHWAY	hsa05220:Chronic myeloid leukemia	3	12.5	0.021802099861004516	207, 1869, 5925	23	72	6879	12.461956521739129	0.8208220168565663	0.15657871718357788	0.14270465363566592
GOTERM_BP_DIRECT	GO:0071480~cellular response to gamma radiation	2	8.333333333333332	0.02838979702789478	3014, 23028	24	21	16792	66.63492063492063	0.9999838019939916	0.29112590028654695	0.272073158121197
GOTERM_BP_DIRECT	GO:0006293~nucleotide-excision repair, preincision complex stabilization	2	8.333333333333332	0.02838979702789478	2067, 142	24	21	16792	66.63492063492063	0.9999838019939916	0.29112590028654695	0.272073158121197
GOTERM_BP_DIRECT	GO:0051000~positive regulation of nitric-oxide synthase activity	2	8.333333333333332	0.02972227777794589	2099, 207	24	22	16792	63.60606060606061	0.9999904238490911	0.29112590028654695	0.272073158121197
GOTERM_BP_DIRECT	GO:0010165~response to X-ray	2	8.333333333333332	0.02972227777794589	2067, 4436	24	22	16792	63.60606060606061	0.9999904238490911	0.29112590028654695	0.272073158121197
GOTERM_BP_DIRECT	GO:0006295~nucleotide-excision repair, DNA incision, 3'-to lesion	2	8.333333333333332	0.03105301049227896	2067, 142	24	23	16792	60.84057971014493	0.9999943388223196	0.2965562502012641	0.27714811864358974
GOTERM_BP_DIRECT	GO:0045893~positive regulation of transcription, DNA-templated	4	16.666666666666664	0.03220504692062474	1017, 2099, 1869, 5925	24	515	16792	5.434304207119741	0.9999964105806838	0.30005677862630853	0.28041955489422027
KEGG_PATHWAY	hsa05200:Pathways in cancer	5	20.833333333333336	0.03384554301231733	1017, 207, 4436, 1869, 5925	23	393	6879	3.8051775638898104	0.9318239539494002	0.22281649149775576	0.203073258073904
GOTERM_BP_DIRECT	GO:0043392~negative regulation of DNA binding	2	8.333333333333332	0.037680530037298	23028, 1869	24	28	16792	49.976190476190474	0.9999995914159273	0.3427133922439961	0.320284505317033
GOTERM_BP_DIRECT	GO:0000077~DNA damage checkpoint	2	8.333333333333332	0.040319378013684945	3014, 1869	24	30	16792	46.64444444444444	0.9999998572632227	0.3500455091188102	0.32713677161103466
GOTERM_BP_DIRECT	GO:0007281~germ cell development	2	8.333333333333332	0.040319378013684945	207, 4436	24	30	16792	46.64444444444444	0.9999998572632227	0.3500455091188102	0.32713677161103466
GOTERM_BP_DIRECT	GO:1990090~cellular response to nerve growth factor stimulus	2	8.333333333333332	0.04163620502267497	207, 1869	24	31	16792	45.13978494623655	0.9999999156388166	0.3534451181924853	0.3303138931798881
GOTERM_BP_DIRECT	GO:0070911~global genome nucleotide-excision repair	2	8.333333333333332	0.04295130360191513	2067, 142	24	32	16792	43.729166666666664	0.9999999501418909	0.3566825646941648	0.33333946491051525
GOTERM_BP_DIRECT	GO:0006296~nucleotide-excision repair, DNA incision, 5'-to lesion	2	8.333333333333332	0.04950094577601074	2067, 142	24	37	16792	37.81981981981982	0.9999999964066716	0.4023268358816192	0.37599654557523055
GOTERM_BP_DIRECT	GO:0006289~nucleotide-excision repair	2	8.333333333333332	0.054709768008929446	2067, 4968	24	41	16792	34.130081300813	0.999999999562014	0.43539857040439683	0.40690389956641276
KEGG_PATHWAY	hsa05169:Epstein-Barr virus infection	3	12.5	0.057211314103308195	1017, 207, 5925	23	122	6879	7.354597291518174	0.9899000263598952	0.33228176798196446	0.30283907967976503
GOTERM_BP_DIRECT	GO:0045429~positive regulation of nitric oxide biosynthetic process	2	8.333333333333332	0.0573039292176125	2099, 207	24	43	16792	32.542635658914726	0.9999999998471167	0.4467367543087342	0.41750005572831966
KEGG_PATHWAY	hsa04110:Cell cycle	3	12.5	0.058885376604398756	1017, 1869, 5925	23	124	6879	7.235974754558204	0.9912074126247179	0.33228176798196446	0.30283907967976503
GOTERM_BP_DIRECT	GO:0006342~chromatin silencing	2	8.333333333333332	0.05989127998536342	3014, 8338	24	45	16792	31.096296296296295	0.9999999999466413	0.4575693790881765	0.42762373909549484
GOTERM_BP_DIRECT	GO:0048146~positive regulation of fibroblast proliferation	2	8.333333333333332	0.0714505358939817	2099, 1869	24	54	16792	25.91358024691358	0.9999999999995329	0.5351785237549218	0.500153751257872
GOTERM_BP_DIRECT	GO:0021987~cerebral cortex development	2	8.333333333333332	0.07400073323142033	3014, 23028	24	56	16792	24.988095238095237	0.9999999999998371	0.5436207710462031	0.5080434954541742
GOTERM_BP_DIRECT	GO:0006977~DNA damage response, signal transduction by p53 class mediator resulting in cell cycle arrest	2	8.333333333333332	0.08161119109204151	1017, 1869	24	62	16792	22.569892473118276	0.9999999999999931	0.5882165093803746	0.5497206645256381
GOTERM_BP_DIRECT	GO:0008283~cell proliferation	3	12.5	0.08879285206519927	2067, 207, 23028	24	366	16792	5.7349726775956285	0.9999999999999997	0.6281272127575208	0.587019410875484
GOTERM_BP_DIRECT	GO:0007265~Ras protein signal transduction	2	8.333333333333332	0.09166544666550802	1017, 5925	24	70	16792	19.99047619047619	0.9999999999999999	0.6366581932040739	0.5949920810833884
GOTERM_BP_DIRECT	GO:0000724~double-strand break repair via homologous recombination	2	8.333333333333332	0.09665300750917613	3014, 142	24	74	16792	18.90990990990991	1.0	0.6484426948064882	0.6060053456699379
GOTERM_BP_DIRECT	GO:0007283~spermatogenesis	3	12.5	0.09675715603133461	3014, 2067, 1869	24	385	16792	5.451948051948052	1.0	0.6484426948064882	0.6060053456699379
