# Supplementary material for: Maackiain Modulates miR-374a/GADD45A Axis to Inhibit Triple-Negative Breast Cancer Initiation and Progression
Source: Front Pharmacol. 2022 Mar 4;13:806869. doi: 10.3389/fphar.2022.806869 (PMC8930825; doi:10.3389/fphar.2022.806869)
Supplement: Supplementary file 2 [file DataSheet8.ZIP › EXP00297.csv]

	miRID_latest	logFC	AveExpr	t	P.Value	adj.P.Val	B
hsa-miR-7	hsa-miR-7-5p	3.04262101907151	11.9244005093468	11.0586271200568	5.33005114363088e-17	4.25338081261744e-14	28.2175756343589
hsa-miR-21*	hsa-miR-21-3p	2.63963919025721	10.1733516393615	10.3600662486129	9.2556181040379e-16	3.69299162351112e-13	25.4603082476828
hsa-miR-483-3p	hsa-miR-483-3p	-1.92584330834926	6.44398528040328	-7.93830126978952	2.40907017947765e-11	5.05189932708947e-09	15.6057894781161
hsa-miR-139-3p	hsa-miR-139-3p	-1.8417200848065	7.44721350976686	-7.92652391539461	2.53228036445587e-11	5.05189932708947e-09	15.5573852559297
hsa-miR-488	hsa-miR-488-3p	-1.01031195801481	5.56115555135476	-7.58055157041933	1.09476719060513e-10	1.74724843620578e-08	14.1367742924886
hsa-miR-495	hsa-miR-495-3p	-1.64481544374104	7.03050683049779	-7.42500992043517	2.11165283686785e-10	2.73367950320489e-08	13.4994311120084
hsa-miR-502-5p	hsa-miR-502-5p	-1.65432667542602	6.86257731358958	-7.3936145143949	2.41074702177949e-10	2.73367950320489e-08	13.3709276025488
hsa-miR-210	hsa-miR-210-3p	2.94109761745501	10.7383603350137	7.36321526930262	2.7405308302806e-10	2.73367950320489e-08	13.2465523426036
hsa-miR-337-5p	hsa-miR-337-5p	-2.00894735168817	6.59504641356858	-7.10387882251092	8.16396869896342e-10	7.01784943748312e-08	12.1878859777422
hsa-miR-301a	hsa-miR-301a-3p	1.51876298813506	11.104425084016	7.0677260041705	9.50234244503868e-10	7.01784943748312e-08	12.0406922283167
hsa-miR-376c	hsa-miR-376c-3p	-2.60566066401895	9.65968276097458	-7.06346745291887	9.67372729477623e-10	7.01784943748312e-08	12.0233608820343
hsa-miR-497	hsa-miR-497-5p	-1.95616065705129	10.7091875603865	-6.81851951216121	2.69774331733372e-09	1.79399930602693e-07	11.029254661028
hsa-miR-154	hsa-miR-154-5p	-3.33034262850374	7.69890808968704	-6.76715698332106	3.34262206692612e-09	2.05185569954388e-07	10.8215690481229
hsa-let-7c	hsa-let-7c-5p	-0.779707347905712	13.289320457887	-6.70241628310268	4.37772909980871e-09	2.33875795244698e-07	10.5602117627127
hsa-miR-1308	NA	0.936930304387637	13.579161384163	6.70140710056526	4.39616156474996e-09	2.33875795244698e-07	10.5561415757985
hsa-miR-132	hsa-miR-132-3p	-0.998634955805068	12.4497860113422	-6.49447605569233	1.03787089890545e-08	5.17638110829093e-07	9.72426990940974
hsa-miR-195	hsa-miR-195-5p	-0.800408274605832	13.3173096723377	-6.38161463726422	1.65431070995334e-08	7.76552909731036e-07	9.27304440207721
hsa-miR-485-3p	hsa-miR-485-3p	-1.1932720895047	7.25462487607645	-6.35324392436097	1.85948610004798e-08	7.95150919418334e-07	9.15991798574381
hsa-miR-381	hsa-miR-381-3p	-1.10852860566969	8.9408420457887	-6.34887911557608	1.89321647480556e-08	7.95150919418334e-07	9.1425247144203
hsa-miR-377*	hsa-miR-377-5p	-1.45579745072862	6.18009549149338	-6.31329673975922	2.19180140411753e-08	8.74528760242893e-07	9.00084548336181
hsa-miR-383	hsa-miR-383-5p	-2.00095293687291	6.07395798991808	-6.28249237787783	2.48768551460176e-08	9.45320495548668e-07	8.8783556455206
hsa-miR-410	hsa-miR-410-3p	-2.93537938246536	6.55640823251418	-6.18443443248476	3.71903532926075e-08	1.34899554215913e-06	8.48949752163518
hsa-miR-99a*	hsa-miR-99a-3p	-1.36590096313107	6.93183639781559	-6.03527538791026	6.83518489203945e-08	2.37151197558586e-06	7.90128097142153
hsa-miR-379*	hsa-miR-379-3p	-2.82842679387641	6.90988427431212	-5.95718588650961	9.3852825828768e-08	3.12060645880654e-06	7.59502940970272
hsa-miR-654-3p	hsa-miR-654-3p	-2.69887271898391	8.65641390254148	-5.80621244551469	1.7267276255826e-07	5.51171458085967e-06	7.0065226805338
hsa-miR-433	hsa-miR-433-3p	-1.46303852315257	7.00953894664986	-5.74421388420052	2.21500554473479e-07	6.79836317191678e-06	6.76629641852099
hsa-miR-139-5p	hsa-miR-139-5p	-1.85426049221612	10.173160531401	-5.67653229020783	2.90423230656539e-07	8.30530312837662e-06	6.50506690730249
hsa-miR-542-5p	hsa-miR-542-5p	-2.39954666318283	8.74251800357068	-5.67567974007198	2.9141414485532e-07	8.30530312837662e-06	6.50178327149323
hsa-miR-382	hsa-miR-382-5p	-1.58441480649785	7.62062947700063	-5.66483648365841	3.04311831481365e-07	8.37382212145272e-06	6.4600352562504
hsa-miR-15b*	hsa-miR-15b-3p	2.56930682423555	10.6656388216761	5.65140025655787	3.21076747965235e-07	8.54064149587526e-06	6.40834344520327
hsa-miR-125b	hsa-miR-125b-5p	-0.792424025521575	13.5991289960092	-5.57596617316498	4.33543772404238e-07	1.11602558186639e-05	6.11896032791307
hsa-miR-1303	hsa-miR-1303	1.78399607391702	6.95710201428271	5.54231608628369	4.95481899128904e-07	1.2356079859527e-05	5.99033340581374
hsa-miR-24-2*	hsa-miR-24-2-5p	0.863491168378719	10.9949225257299	5.49571221306923	5.95873082005037e-07	1.44092945284854e-05	5.81267574848257
hsa-miR-425	hsa-miR-425-5p	2.52962047320434	11.8809740128124	5.42631890477512	7.83488069216124e-07	1.83889258598373e-05	5.54921444914106
hsa-miR-329	hsa-miR-329-3p	-2.13703900660933	7.87067400021004	-5.29643116862056	1.30348381931542e-06	2.97194310803916e-05	5.0596727235124
hsa-miR-877*	hsa-miR-877-3p	1.90805323180443	7.91402904431842	5.2365267759109	1.64590604535604e-06	3.55575370700837e-05	4.83554483098262
hsa-miR-18a	hsa-miR-18a-5p	2.91929037386526	10.3019015910523	5.23507000902011	1.65524813912427e-06	3.55575370700837e-05	4.83010782548898
hsa-miR-92b	hsa-miR-92b-3p	1.52860546066253	10.5176376927116	5.22923134096831	1.69321605095636e-06	3.55575370700837e-05	4.80832295384237
hsa-miR-127-3p	hsa-miR-127-3p	-2.69464324325131	8.27167474795211	-5.21316588723703	1.80215388591539e-06	3.68748410502688e-05	4.74843399716914
hsa-miR-1229	hsa-miR-1229-3p	1.71986631479933	7.41556630119723	5.17230611039888	2.11116095008327e-06	4.21176609541612e-05	4.59647343063694
hsa-miR-323-3p	hsa-miR-323a-3p	-2.00855808040691	7.0968865858013	-5.16244887083525	2.19316363367428e-06	4.26864531627335e-05	4.55989115542112
hsa-miR-299-5p	hsa-miR-299-5p	-2.61233732391703	8.24609784078975	-5.14802187816032	2.31884180149939e-06	4.40579942284884e-05	4.50640447343057
hsa-miR-539	hsa-miR-539-5p	-1.17670414417105	8.6960911405167	-5.06695978837384	3.16776815418951e-06	5.878788341961e-05	4.20710790582737
hsa-miR-409-5p	hsa-miR-409-5p	-1.89571654532967	5.3403902173913	-5.05572377577383	3.30723827008547e-06	5.99812758983682e-05	4.16579042900791
hsa-miR-182*	hsa-miR-182-3p	1.29872054367734	9.77819808338584	5.01770500744995	3.82522656570583e-06	6.78340177651834e-05	4.02629594015213
hsa-miR-487b	hsa-miR-487b-3p	-2.47385717869087	8.10857163201008	-4.94377738366986	5.06964277638398e-06	8.79472812077047e-05	3.75644226307723
hsa-miR-453	hsa-miR-323b-5p	2.03993501313904	10.4692109861374	4.91955890110831	5.55758499166496e-06	9.43606983691199e-05	3.66844756144313
hsa-miR-432	hsa-miR-432-5p	-2.35664277930403	9.54251929951691	-4.9003703581764	5.97651635192457e-06	9.93465486053709e-05	3.5988741894998
hsa-miR-125b-2*	hsa-miR-125b-2-3p	-2.04363626323858	7.45852530140727	-4.8949550934564	6.10022666875085e-06	9.93465486053709e-05	3.57926312375031
hsa-miR-337-3p	hsa-miR-337-3p	-2.74168531016085	8.72410575719387	-4.88541167578691	6.32436247060736e-06	0.000100936825030893	3.54472747145085
hsa-miR-486-3p	hsa-miR-486-3p	-2.64562037804587	9.82814299306868	-4.83641869056665	7.60784083534793e-06	0.000118202918036975	3.36794461159898
hsa-miR-654-5p	hsa-miR-654-5p	-1.57786651188485	7.7553499936988	-4.83313421848645	7.70244578687052e-06	0.000118202918036975	3.35612412010491
hsa-miR-376b	hsa-miR-376b-3p	-1.48659504021341	8.03940915353917	-4.82699680651017	7.88231428325881e-06	0.000118680882981897	3.33404669660585
hsa-miR-16-2*	hsa-miR-16-2-3p	2.35903039347428	11.1728483795421	4.81042875382684	8.388596620893e-06	0.000123964816730974	3.27451697865469
hsa-let-7e*	hsa-let-7e-3p	0.847868624382862	9.48975560596513	4.80020421702014	8.71672968621753e-06	0.000126471823447302	3.23783003298822
hsa-miR-362-3p	hsa-miR-362-3p	0.971751249004619	10.5248541797942	4.70526535424059	1.24264133161528e-05	0.000177076389755177	2.89904077434721
hsa-miR-27b*	hsa-miR-27b-5p	1.19053582686336	9.34253212035287	4.66696586383661	1.43245593850839e-05	0.000200543831391175	2.76334099462173
hsa-miR-376a	hsa-miR-376a-3p	-1.64675575071667	8.75332921235035	-4.63958633792926	1.58516831567927e-05	0.000218097295846907	2.66668221138406
hsa-miR-487a	hsa-miR-487a-3p	-1.9064532546982	6.58765984457047	-4.57760424575297	1.99174274040083e-05	0.000267259462274113	2.44896271820575
hsa-miR-629	hsa-miR-629-5p	1.75494227136089	9.61939306973325	4.57519104051239	2.00946964115875e-05	0.000267259462274113	2.44051723324803
hsa-miR-941	hsa-miR-941	1.71936786132345	9.55759896660365	4.54460307677631	2.24789937255935e-05	0.000294069458902026	2.33367384296637
hsa-miR-130b*	hsa-miR-130b-5p	1.69347614468865	10.1058501207729	4.51791553296961	2.47821205461861e-05	0.000314449463992037	2.24076776812304
hsa-miR-99a	hsa-miR-99a-5p	-1.17181905677656	12.4030171980676	-4.51368198966364	2.51679417596266e-05	0.000314449463992037	2.22605677813226
hsa-miR-379	hsa-miR-379-5p	-2.18341329530976	9.95729356857803	-4.5087187087261	2.5627700876586e-05	0.000314449463992037	2.20881952322929
hsa-miR-1179	hsa-miR-1179	-1.98300724229575	7.07465995274102	-4.50703899872426	2.57851357852715e-05	0.000314449463992037	2.20298828417815
hsa-miR-455-5p	hsa-miR-455-5p	-1.70513581043956	8.92700144927536	-4.50468767216509	2.60070985256572e-05	0.000314449463992037	2.19482745048517
hsa-miR-22	hsa-miR-22-3p	0.857611131151456	12.3804432703214	4.47603305103479	2.8865724288689e-05	0.00034380370122946	2.09556052281919
hsa-miR-488*	hsa-miR-488-5p	-0.913546884456124	5.58683767905902	-4.44546194824009	3.22515578795217e-05	0.000378481517468505	1.99003591532493
hsa-miR-16-1*	hsa-miR-16-1-3p	1.03328887651299	9.22864099453896	4.43791567595262	3.31448792486527e-05	0.000383327733919201	1.96404901002633
hsa-miR-130b	hsa-miR-130b-3p	1.27994961817168	11.0558758328082	4.42138030747703	3.51870452860957e-05	0.000401132316261491	1.90719182255179
hsa-miR-183*	hsa-miR-183-3p	1.61434370650183	7.81029280193237	4.41229659809859	3.63603100657718e-05	0.000408669400457547	1.87600733999999
hsa-miR-16	hsa-miR-16-5p	0.384932822702657	13.610970562907	4.37182833972949	4.20645395642111e-05	0.00046621531350334	1.73751410689209
hsa-miR-93	hsa-miR-93-5p	0.489033092451026	13.1876892879647	4.343470202439	4.65689163994576e-05	0.000509068428585852	1.64089237488435
hsa-miR-136*	hsa-miR-136-3p	-1.34486126682195	5.82515563852132	-4.32977962084598	4.89074033537417e-05	0.000527406863193053	1.59437327243197
hsa-miR-134	hsa-miR-134-5p	-2.29703921364867	9.11168390464188	-4.30857930989953	5.2754514140556e-05	0.000561308030455516	1.52250193019893
hsa-miR-15b	hsa-miR-15b-5p	0.340754865424429	13.5770778617937	4.29764344519817	5.48518953045595e-05	0.000575944900697875	1.48550701417554
hsa-miR-192	hsa-miR-192-5p	1.232056009914	11.1639220069313	4.27964279440672	5.84810934941687e-05	0.000606076787121385	1.42473024066803
hsa-miR-92b*	hsa-miR-92b-5p	1.66448014791368	7.09636946229784	4.27567374844938	5.93120128884322e-05	0.00060680751647396	1.41134905840727
hsa-miR-106b*	hsa-miR-106b-3p	1.46406913352046	10.9624275687881	4.26873046503087	6.07931248608842e-05	0.000614087514417539	1.38795781374917
hsa-let-7c*	NA	-0.80250800694776	6.63946891409368	-4.24968290854332	6.50422372341741e-05	0.000648796316410887	1.32390150066188
hsa-miR-483-5p	hsa-miR-483-5p	0.562504407548976	12.6080107120353	4.22436010559627	7.11378443103826e-05	0.000693540748012781	1.23899993629487
hsa-miR-154*	hsa-miR-154-3p	-1.44611844750358	6.8059993257719	-4.22385017181369	7.12660919010627e-05	0.000693540748012781	1.23729328887138
hsa-miR-144*	hsa-miR-144-5p	-1.80824838180841	7.51317816950221	-4.15626978672548	9.0391243998542e-05	0.000866560776311626	1.01219059820351
hsa-miR-556-3p	hsa-miR-556-3p	-1.77343423375537	5.25529645242596	-4.15367372030342	9.12169238222765e-05	0.000866560776311626	1.00358633786576
hsa-miR-1301	hsa-miR-1301-3p	1.13011288332139	10.343608694602	4.12671763323551	0.000100231702888321	0.00094099881064565	0.914434550484383
hsa-miR-1273	hsa-miR-1273a	-2.2965163050446	6.79189563537072	-4.11647074201796	0.000103878989272358	0.000963900388829553	0.880636390271473
hsa-miR-122	hsa-miR-122-5p	-1.06731258928571	6.76303746376812	-4.09638584514442	0.000111402629612193	0.00102183101644287	0.81453571808204
hsa-miR-378*	hsa-miR-378a-5p	-1.69211289765488	8.29621265385423	-4.08513338558284	0.000115844395096417	0.00104684229742511	0.77758865763439
hsa-miR-369-5p	hsa-miR-369-5p	-0.684292307791845	7.48186925855913	-4.0828826573184	0.000116753088309317	0.00104684229742511	0.77020586781272
hsa-miR-370	hsa-miR-370-3p	-2.00928637521898	9.49448683259819	-4.05417534916385	0.00012896254753221	0.00114346792145226	0.676258199535972
hsa-miR-1226	hsa-miR-1226-3p	1.61492210702341	7.51301061751733	4.00442724863594	0.000153086857355179	0.00134245397988387	0.514416237360244
hsa-miR-96*	hsa-miR-96-3p	1.66459291288421	6.12214281558496	3.91271287632305	0.000209386149912767	0.00181619725685205	0.219316231660141
hsa-miR-324-5p	hsa-miR-324-5p	1.00352619087435	11.7484840768746	3.86489009240426	0.000246145093387373	0.00211208370454972	0.0671590807358795
hsa-miR-801	NA	1.18628413043479	8.74619893194707	3.86095332947174	0.000249432253509869	0.00211752062022208	0.054686821314009
hsa-miR-491-3p	hsa-miR-491-3p	0.861307381649151	8.68288907897501	3.83592906506156	0.000271331505902858	0.002279184649584	-0.0244026712192928
hsa-miR-10b*	hsa-miR-10b-3p	-0.707617220994587	7.31978949065322	-3.8263616682739	0.000280181069381688	0.00232900513923529	-0.0545528809003857
hsa-miR-183	hsa-miR-183-5p	1.63344753822265	11.649818626339	3.81897418282135	0.000287202599586245	0.00236275953061674	-0.0778000970291792
hsa-miR-376a*	hsa-miR-376a-5p	-2.04842871864548	6.89892580025205	-3.81475913515698	0.00029128396563054	0.00237188372013439	-0.091051122596574
hsa-miR-10b	hsa-miR-10b-5p	-2.01454266105272	9.95693745011552	-3.79182282783223	0.00031448349161763	0.00252131766919935	-0.162990238693669
hsa-miR-629*	hsa-miR-629-3p	2.01110558349259	7.05606494959042	3.79042353264651	0.000315954595137763	0.00252131766919935	-0.167369945127078
hsa-miR-411*	hsa-miR-411-3p	-0.657546094421882	5.36119988657845	-3.7826180774913	0.000324282082848809	0.00256214952587474	-0.191781168029798
hsa-miR-369-3p	hsa-miR-369-3p	-2.05809990543876	9.28107393404747	-3.70570766592431	0.000418362861161375	0.00327307414908605	-0.430542715078293
hsa-miR-125a-3p	hsa-miR-125a-3p	0.971274080765252	9.71351561961773	3.67504049294881	0.000462709991590328	0.00358487935232119	-0.524837615561912
hsa-miR-1287	hsa-miR-1287-5p	0.892499964464884	9.18313356647763	3.66919019701856	0.000471663945105897	0.00361911373263948	-0.542766456035281
hsa-miR-24	hsa-miR-24-3p	0.270391069437807	14.0345489392985	3.62664327457577	0.0005419278157227	0.00411865139949252	-0.672577173149486
hsa-miR-181a*	hsa-miR-181a-3p	0.9904759037068	9.83543980256249	3.59304045538747	0.000604349120142147	0.00454972262144749	-0.774374052658887
hsa-miR-509-5p	hsa-miR-509-5p	1.17193152233636	6.64255575614367	3.56836132417317	0.000654484609046574	0.00488110951419782	-0.848725378801729
hsa-miR-33b	hsa-miR-33b-5p	1.65893287446249	7.72041140201638	3.55995410174393	0.000672448195443131	0.00496864499966314	-0.873973767317576
hsa-miR-105	hsa-miR-105-5p	1.04504179596672	11.4159990495694	3.55391919411834	0.000685630501965439	0.00501957009695799	-0.89207243464647
hsa-miR-374a	hsa-miR-374a-5p	0.451921257365818	13.6181508086536	3.46595860311535	0.000907888374705896	0.0065614289162241	-1.15344700089311
hsa-miR-767-5p	hsa-miR-767-5p	1.180486272197	9.69102019638731	3.46229591295277	0.000918483554596125	0.0065614289162241	-1.1642315223534
hsa-miR-188-5p	hsa-miR-188-5p	0.831902568581777	9.11722578029826	3.46146537445593	0.000920902304031453	0.0065614289162241	-1.16667586907847
hsa-miR-143*	hsa-miR-143-5p	-0.865371421205605	10.9521979101029	-3.41807592952659	0.00105598845152167	0.00741500723438522	-1.29379995973713
hsa-miR-933	hsa-miR-933	-0.517946641981205	5.00648723482462	-3.41708359540048	0.00105928674776932	0.00741500723438522	-1.29669408626335
hsa-miR-101*	hsa-miR-101-5p	-1.05970707686336	7.00411947385003	-3.4043640247306	0.00110243509536137	0.00764994092259454	-1.3337377337894
hsa-miR-484	hsa-miR-484	-0.945685814620163	8.62358842470069	-3.33424859310404	0.00137165286056732	0.00943602571321311	-1.53616551117105
hsa-miR-421	hsa-miR-421	1.10850552536232	10.8086372379752	3.29874632873043	0.00153052543268529	0.0103891666106107	-1.63750587704439
hsa-miR-98	hsa-miR-98-5p	0.676659670727823	12.3937241251838	3.2975344771405	0.0015362426817695	0.0103891666106107	-1.64095121052181
hsa-miR-147	hsa-miR-147a	0.741502996496257	5.44002497374501	3.29375850611087	0.00155418597840117	0.010422188325749	-1.65168052609446
hsa-miR-548c-5p	hsa-miR-548c-5p	0.918079691929449	8.142560457887	3.29028232841166	0.00157087877381203	0.01044634384585	-1.66155009329263
hsa-miR-671	hsa-miR-671-5p	1.10032635222567	7.72822870615417	3.2868388736829	0.0015875805652304	0.0104701594301972	-1.67131928470768
hsa-miR-24-1*	hsa-miR-24-1-5p	1.13593980779185	7.52609965448435	3.2818239246048	0.00161220348779579	0.0105453965841069	-1.685533545034
hsa-miR-191	hsa-miR-191-5p	0.410884310797893	13.8799456836799	3.27865922640175	0.00162792615814182	0.0105616672698957	-1.69449536344844
hsa-miR-671-3p	hsa-miR-671-3p	0.840341393135851	8.06615053980256	3.27281676995426	0.0016573316696428	0.0106657312288303	-1.71102352663685
hsa-miR-423-3p	hsa-miR-423-3p	0.487710740563784	12.5139325519849	3.24352568705019	0.00181243133660177	0.0115705616528657	-1.79356240226834
hsa-miR-1295	hsa-miR-1295a	-1.03339096004539	7.59613445494644	-3.23758257177511	0.00184552017401754	0.0116882944354444	-1.81024305586412
hsa-miR-451	hsa-miR-451a	-1.82506592241997	12.3383174007561	-3.23024897096613	0.00188713215429287	0.0118577280246119	-1.83079543573615
hsa-miR-199b-5p	hsa-miR-199b-5p	-1.91625280110288	11.5074598225163	-3.22462008120814	0.00191966673941794	0.0119679223285587	-1.84654711825295
hsa-miR-181b	hsa-miR-181b-5p	0.634385833731482	12.916315816005	3.22174996745722	0.00193645761344763	0.011979016864583	-1.85457095608591
hsa-miR-566	hsa-miR-566	1.16822018195573	8.43048738290275	3.21274115468289	0.00199006042192211	0.0122159093591834	-1.87972224769483
hsa-miR-23a	hsa-miR-23a-3p	0.248911225911774	14.0208240495694	3.20628053609283	0.00202935449815937	0.0123620220574899	-1.89772735055004
hsa-miR-202	hsa-miR-202-3p	-0.466196874303233	5.83289533501365	-3.19369846600114	0.00210797552056627	0.0127436701925143	-1.93271541367731
hsa-miR-130a	hsa-miR-130a-3p	-0.642093133460746	12.8254516152069	-3.18619693882042	0.00215619840960325	0.0128890131917088	-1.95352708382387
hsa-miR-663	hsa-miR-663a	1.58111279702181	9.81052115521949	3.18494895408884	0.00216432051088844	0.0128890131917088	-1.95698587762951
hsa-miR-921	hsa-miR-921	-0.563823129578757	6.44300480676328	-3.17947948322002	0.00220025585270293	0.0129782813970598	-1.97213267241813
hsa-miR-1286	hsa-miR-1286	0.785141776457239	8.9426159010712	3.17773454315822	0.00221183743107786	0.0129782813970598	-1.97696092788346
hsa-miR-656	hsa-miR-656-3p	-1.27824028238971	5.87536812644402	-3.17299678160999	0.00224357154605617	0.0130683948449111	-1.99006039703102
hsa-miR-152	hsa-miR-152-3p	-0.511057079152724	12.7396397395505	-3.1588945750942	0.00234056994130635	0.0134378485160496	-2.02896558849865
hsa-miR-15a	hsa-miR-15a-5p	0.527738921404683	12.9121370510397	3.15887918995846	0.00234067787434949	0.0134378485160496	-2.02900796253355
hsa-miR-450b-3p	hsa-miR-450b-3p	0.872359884635291	6.78344327872296	3.14696401401731	0.00242568000722979	0.0138263760412098	-2.06177871581532
hsa-miR-20b	hsa-miR-20b-5p	1.2634660921325	9.91093842260029	3.13543753795186	0.00251064795438254	0.0142091990609735	-2.09339231473647
hsa-miR-34c-5p	hsa-miR-34c-5p	-0.857312747352286	7.0553963600084	-3.10946400473723	0.00271241039455853	0.0152429823581529	-2.16431079127318
hsa-miR-205	hsa-miR-205-5p	-1.78090988811913	12.4995394664986	-3.08059056411784	0.00295441054209061	0.0164868504376805	-2.24262551688444
hsa-miR-454	hsa-miR-454-3p	1.65649448389473	8.28895120877967	3.07702812064824	0.00298562583311304	0.0165453431585014	-2.25224982864167
hsa-miR-33a*	hsa-miR-33a-3p	0.688133333831022	7.78170489077925	3.06738700997434	0.00307165258604605	0.0168082474343186	-2.2782539836722
hsa-miR-185	hsa-miR-185-5p	0.702526597786271	10.7105616813695	3.06699562914446	0.00307519313961217	0.0168082474343186	-2.27930831560427
hsa-miR-132*	hsa-miR-132-5p	-1.0844738817885	8.5283765931527	-3.06283259602816	0.0031130892254949	0.0168313935676411	-2.29051669900298
hsa-miR-655	hsa-miR-655-3p	-1.90490218516085	6.40878582965763	-3.06190285710433	0.00312161183961263	0.0168313935676411	-2.29301831248511
hsa-miR-25*	hsa-miR-25-5p	0.828628105291449	9.00793312224323	3.05820753608774	0.0031557009006447	0.0169010021390233	-2.30295547210488
hsa-miR-182	hsa-miR-182-5p	1.02829930761269	12.1298267401806	3.05370683494183	0.00319768765256149	0.0170116983116271	-2.31504607997851
hsa-miR-1244	hsa-miR-1244	1.15951864747571	6.08080877966814	3.03084169341738	0.00341914311060645	0.01806937882294	-2.37626114663905
hsa-miR-607	hsa-miR-607	-0.620594224100176	6.23497482146608	-3.02575284771842	0.00347033265880328	0.0181299571194011	-2.38983736333687
hsa-miR-548d-3p	hsa-miR-548d-3p	1.1989810044394	6.88751557550935	3.02518936695329	0.00347604441011074	0.0181299571194011	-2.39133956698484
hsa-miR-30c	hsa-miR-30c-5p	-0.327246038381908	13.7910992018484	-3.02067511424638	0.00352211980562975	0.0182509844473541	-2.40336655499562
hsa-miR-1825	hsa-miR-1825	0.519110408504536	6.66937323566478	3.01553937883019	0.00357522838903779	0.018395622634403	-2.41703260562254
hsa-miR-340*	hsa-miR-340-3p	1.25113510670489	9.20994011447175	3.01353691345817	0.00359613675559758	0.018395622634403	-2.42235628725481
hsa-miR-25	hsa-miR-25-3p	0.289632682353879	13.5178838269271	3.01089982612379	0.00362384474107714	0.0184192872826723	-2.42936301952775
hsa-miR-140-3p	hsa-miR-140-3p	-0.490413248924986	11.960310094518	-2.97929406136738	0.00397172239900829	0.0200597118633457	-2.51297276618109
hsa-miR-22*	hsa-miR-22-5p	0.965878279781814	11.973821926066	2.96427797662255	0.00414763521879452	0.0207342839945027	-2.55245806904154
hsa-miR-128	hsa-miR-128-3p	0.848345913362007	12.0821903455156	2.96347437893747	0.00415724992370981	0.0207342839945027	-2.55456681381165
hsa-miR-889	hsa-miR-889-3p	-0.894326813385886	10.0722472127704	-2.95852616585234	0.00421690981648325	0.0209012051773518	-2.56754182890327
hsa-miR-663b	hsa-miR-663b	1.4464721096114	11.5918494601974	2.95566156679716	0.00425180943460732	0.0209440983260286	-2.57504560697237
hsa-miR-127-5p	hsa-miR-127-5p	-0.876559829491161	5.45010088531821	-2.94986464128049	0.00432325383912036	0.0211653776909083	-2.59021336039629
hsa-miR-106b	hsa-miR-106b-5p	0.802890330267559	12.0274961877757	2.93593333652472	0.0044995213412326	0.0218104798739371	-2.62657045083738
hsa-miR-638	hsa-miR-638	1.46337882256331	6.60788739445495	2.93514549036394	0.00450968568822007	0.0218104798739371	-2.62862253481593
hsa-miR-658	hsa-miR-658	0.829572529164672	5.72779014072674	2.93227058985307	0.00454695654004865	0.0218582609575833	-2.6361070906626
hsa-miR-197	hsa-miR-197-3p	0.690338614429049	12.6778024039067	2.91562714541836	0.00476838521735472	0.0224456119955094	-2.67932473541461
hsa-miR-29b	hsa-miR-29b-3p	0.309490018315023	13.5827164251208	2.9137697115948	0.00479370587935843	0.0224456119955094	-2.68413600796831
hsa-miR-594	NA	1.30937033345278	12.2879260733039	2.91321614486704	0.00480127614364764	0.0224456119955094	-2.68556943822062
hsa-miR-1537	hsa-miR-1537-3p	0.615371370341617	6.72235995274102	2.91261209112085	0.00480954944700076	0.0224456119955094	-2.6871333595593
hsa-miR-1206	hsa-miR-1206	0.545852132903329	8.28415752257929	2.91020184201189	0.00484269230597551	0.0224456119955094	-2.69337108143546
hsa-miR-33a	hsa-miR-33a-5p	1.14548980072464	10.3181807078345	2.90861451000009	0.00486463453865343	0.0224456119955094	-2.69747689512737
hsa-miR-485-5p	hsa-miR-485-5p	-0.802595638437648	7.20385816635161	-2.90851388057961	0.00486602866569314	0.0224456119955094	-2.69773712559685
hsa-miR-339-5p	hsa-miR-339-5p	0.740319499323137	10.8944431611006	2.89928345431586	0.00499548912768646	0.0229103466890448	-2.72157736915696
hsa-miR-1228	hsa-miR-1228-3p	0.511043810220576	6.55630494854022	2.88926092483883	0.00513965666668546	0.0234368344000857	-2.74739636573097
hsa-miR-18a*	hsa-miR-18a-3p	0.898386026536864	9.20947930581811	2.86941087293984	0.00543658597820257	0.0246499750602594	-2.79832519320341
hsa-miR-944	hsa-miR-944	-1.63000912137681	6.74898911888259	-2.86093537605986	0.00556812276607977	0.0251037399284274	-2.81998658964147
hsa-miR-923	NA	-1.07789861940596	12.5563787124554	-2.84734984383322	0.00578509769732479	0.0259354379913774	-2.85460282800828
hsa-miR-103	hsa-miR-103a-3p	0.315426998725917	12.339675089267	2.84175491238312	0.00587669752414839	0.0261989085154772	-2.86882107875107
hsa-miR-1226*	hsa-miR-1226-5p	0.699812185061318	7.71991306658265	2.8311244781646	0.00605442698241292	0.026841292955364	-2.89577508261058
hsa-miR-615-3p	hsa-miR-615-3p	0.557756579869407	11.4271887292586	2.82884108991809	0.00609324241222609	0.026864129530146	-2.901554313007
hsa-miR-325	hsa-miR-325	0.684870761367253	7.47903874501155	2.82373184611993	0.00618092537635482	0.027100980496325	-2.91447239103129
hsa-miR-151	hsa-miR-151a-3p	0.737052480490526	12.2448031558496	2.80891689137115	0.00644177704535667	0.0280903720338504	-2.95182552774656
hsa-miR-1253	hsa-miR-1253	-0.721199666348146	4.79618762864944	-2.79014248028349	0.00678687270744482	0.0293133904798665	-2.99893751454836
hsa-miR-1290	hsa-miR-1290	1.34546044732442	11.1921464555766	2.78951323184727	0.00679872768628817	0.0293133904798665	-3.00051218083108
hsa-miR-516a-5p	hsa-miR-516a-5p	0.615559574872588	9.13995874081075	2.78772907823712	0.00683244439756288	0.0293133904798665	-3.004975408576
hsa-miR-1237	hsa-miR-1237-3p	1.11159886526517	7.14322858853182	2.77393053694316	0.00709843598889832	0.0302917214927319	-3.03941688060504
hsa-miR-136	hsa-miR-136-5p	-1.68455359153528	9.22060066372611	-2.76835000471507	0.00720868257253666	0.0305985568770439	-3.0533072859898
hsa-miR-32*	hsa-miR-32-3p	1.19500390179567	7.47186033501365	2.76568007632901	0.00726198178597294	0.030661700874108	-3.0599450555431
hsa-miR-651	hsa-miR-651-5p	0.544403045269947	8.86103291745432	2.74962179267683	0.00759024183110653	0.031787786133763	-3.09975982029563
hsa-miR-668	hsa-miR-668-3p	-0.540962226170567	7.23107709514808	-2.74716650878919	0.00764161329077765	0.031787786133763	-3.10583106326721
hsa-miR-30e*	hsa-miR-30e-3p	-0.250933466714441	13.1588808653644	-2.74685330963973	0.00764818914496553	0.031787786133763	-3.10660520613097
hsa-miR-151-3p	hsa-miR-151a-3p	0.406864907827677	12.6144898025625	2.74290899140114	0.0077314477553102	0.031967333205894	-3.11634842664367
hsa-miR-374b*	hsa-miR-374b-3p	1.31901072642937	6.5964236441924	2.72110210411259	0.00820691733346636	0.0337583506809595	-3.17001260979616
hsa-miR-624	hsa-miR-624-3p	0.407907291268513	7.19490440138626	2.71405795299747	0.00836612575949196	0.0342367608003825	-3.18727378134538
hsa-miR-33b*	hsa-miR-33b-3p	1.3245352761188	6.63862798886788	2.70786674682186	0.00850838122312552	0.0344665914259822	-3.20241509563659
hsa-miR-34b*	hsa-miR-34b-5p	-0.797109316172961	6.71647123503466	-2.70785428327984	0.00850866981318107	0.0344665914259822	-3.20244554854974
hsa-miR-548i	hsa-miR-548i	-0.506139982978976	5.81998309073724	-2.70139308853256	0.00865948645162737	0.0349003544868618	-3.21821733877928
hsa-miR-220c	NA	0.440914227584008	6.11164917244276	2.6937727166348	0.00884049508206363	0.0354508295250592	-3.23677956597065
hsa-miR-1307	hsa-miR-1307-3p	0.8758235132983	10.5361064912833	2.68856867178067	0.00896608509268941	0.0357746795198307	-3.24943157246327
hsa-miR-195*	hsa-miR-195-3p	-0.648013020783566	8.42436853497165	-2.68156382275223	0.0091377042173032	0.0362780495791441	-3.26643040138515
hsa-miR-31	hsa-miR-31-5p	-1.34176073419334	10.5911633060281	-2.67192591970297	0.00937873021012143	0.0370506272657272	-3.28976017727691
hsa-miR-202*	hsa-miR-202-5p	-0.822320444587116	7.02712328187356	-2.65890573127255	0.00971354171812357	0.0381842674436582	-3.32116891542837
hsa-miR-137	hsa-miR-137	0.916592709527791	9.86228674753203	2.65233168680367	0.00988669432686721	0.0386744219256865	-3.33698016294106
hsa-miR-519d	hsa-miR-519d-3p	1.44518572553352	7.22813117412308	2.64631089384453	0.0100477344585583	0.0389417430221841	-3.35143283228839
hsa-miR-424*	hsa-miR-424-3p	-1.42383144887721	9.32173497794581	-2.64612922837019	0.010052630404223	0.0389417430221841	-3.35186849715412
hsa-miR-1268	hsa-miR-1268a	1.11736269549291	8.68484561016593	2.63272394510816	0.0104199522953089	0.0401696711674228	-3.383949356701
hsa-miR-1245	hsa-miR-1245a	-0.48086786729575	7.0403720541903	-2.616943000195	0.0108679784323564	0.0416954172549056	-3.42154496383633
hsa-miR-1267	hsa-miR-1267	0.504433757266286	9.09985086431422	2.61295162999512	0.010984032194864	0.0419390320167535	-3.4310244739077
hsa-miR-1224-5p	hsa-miR-1224-5p	0.95371508201943	6.89591870090317	2.5861196401034	0.0117938446167957	0.0448166095438237	-3.49444237608952
hsa-miR-525-3p	hsa-miR-525-3p	-0.581258714962573	7.26118279878177	-2.58093870777535	0.0119563045549178	0.0452186304967983	-3.5066256507945
hsa-miR-100	hsa-miR-100-5p	-0.731333358416947	12.3891405965133	-2.57495487121065	0.012146461684065	0.0457211152069995	-3.52067197748516
hsa-miR-887	hsa-miR-887-3p	-0.49215403199156	6.07542667191766	-2.56761142677438	0.0123835644731592	0.0463947626740894	-3.53787310736525
hsa-miR-340	hsa-miR-340-5p	0.907378668378726	11.4592633228313	2.55365290540801	0.0128458289312445	0.0479017359211828	-3.57045749661293
hsa-miR-374a*	hsa-miR-374a-3p	0.971710646997931	9.32365929321571	2.54150845233502	0.0132606440588708	0.0492185765533902	-3.59868773495243
hsa-miR-1224-3p	hsa-miR-1224-3p	0.584709684265011	9.61843641041798	2.53535062557016	0.0134755641251373	0.0497847230178683	-3.61295927195547
