# Supplementary material for: Maackiain Modulates miR-374a/GADD45A Axis to Inhibit Triple-Negative Breast Cancer Initiation and Progression
Source: Front Pharmacol. 2022 Mar 4;13:806869. doi: 10.3389/fphar.2022.806869 (PMC8930825; doi:10.3389/fphar.2022.806869)
Supplement: Supplementary file 3 [file DataSheet4.ZIP]

Archive with 50 entries (48 files):
- BT-549/
- BT-549/1-1_Plot1.bmp
- BT-549/1-1_Statistics1.bmp
- BT-549/1-2_Plot1.bmp
- BT-549/1-2_Statistics1.bmp
- BT-549/1-3_Plot1.bmp
- BT-549/1-3_Statistics1.bmp
- BT-549/2-1_Plot1.bmp
- BT-549/2-1_Statistics1.bmp
- BT-549/2-2_Plot1.bmp
- BT-549/2-2_Statistics1.bmp
- BT-549/2-3_Plot1.bmp
- BT-549/2-3_Statistics1.bmp
- BT-549/3-1_Plot1.bmp
- BT-549/3-1_Statistics1.bmp
- BT-549/3-2_Plot1.bmp
- BT-549/3-2_Statistics1.bmp
- BT-549/3-3_Plot1.bmp
- BT-549/3-3_Statistics1.bmp
- BT-549/4-1_Plot1.bmp
- BT-549/4-1_Statistics1.bmp
- BT-549/4-2_Plot1.bmp
- BT-549/4-2_Statistics1.bmp
- BT-549/4-3_Plot1.bmp
- BT-549/4-3_Statistics1.bmp
- MDA-MB-231/
- MDA-MB-231/A-1_Plot1.bmp
- MDA-MB-231/A-1_Statistics1.bmp
- MDA-MB-231/A-2_Plot1.bmp
- MDA-MB-231/A-2_Statistics1.bmp
- MDA-MB-231/A-3_Plot1.bmp
- MDA-MB-231/A-3_Statistics1.bmp
- MDA-MB-231/B-1_Plot1.bmp
- MDA-MB-231/B-1_Statistics1.bmp
- MDA-MB-231/B-2_Plot1.bmp
- MDA-MB-231/B-2_Statistics1.bmp
- MDA-MB-231/B-3_Plot1.bmp
- MDA-MB-231/B-3_Statistics1.bmp
- MDA-MB-231/C-1_Plot1.bmp
- MDA-MB-231/C-1_Statistics1.bmp
- MDA-MB-231/C-2_Plot1.bmp
- MDA-MB-231/C-2_Statistics1.bmp
- MDA-MB-231/C-3_Plot1.bmp
- MDA-MB-231/C-3_Statistics1.bmp
- MDA-MB-231/D-1_Plot1.bmp
- MDA-MB-231/D-1_Statistics1.bmp
- MDA-MB-231/D-2_Plot1.bmp
- MDA-MB-231/D-2_Statistics1.bmp
- MDA-MB-231/D-3_Plot1.bmp
- MDA-MB-231/D-3_Statistics1.bmp
