# Supplementary material for: Maackiain Modulates miR-374a/GADD45A Axis to Inhibit Triple-Negative Breast Cancer Initiation and Progression
Source: Front Pharmacol. 2022 Mar 4;13:806869. doi: 10.3389/fphar.2022.806869 (PMC8930825; doi:10.3389/fphar.2022.806869)
Supplement: Supplementary file 4 [file DataSheet6.ZIP]

Archive with 8 entries (6 files):
- HE/
- HE/A-400X.jpg
- HE/B-400X.jpg
- HE/C-400X.jpg
- IHC/
- IHC/A-400X.jpg
- IHC/B-400X.jpg
- IHC/C-400X.jpg
