# Supplementary material for: Maackiain Modulates miR-374a/GADD45A Axis to Inhibit Triple-Negative Breast Cancer Initiation and Progression
Source: Front Pharmacol. 2022 Mar 4;13:806869. doi: 10.3389/fphar.2022.806869 (PMC8930825; doi:10.3389/fphar.2022.806869)
Supplement: Supplementary file 6 [file DataSheet2.ZIP]

Archive with 25 entries (19 files):
- Western blot/
- Western blot/Figure 3B/
- Western blot/Figure 3B/BAX.tif
- Western blot/Figure 3B/Bcl2.tif
- Western blot/Figure 3B/GAPDH.tif
- Western blot/Figure 4C/
- Western blot/Figure 4C/E-cadherin.tif
- Western blot/Figure 4C/N-cadherin.tif
- Western blot/Figure 4C/vimentin.tif
- Western blot/Figure 4C/a┬-actin.tif
- Western blot/Figure 8A/
- Western blot/Figure 8A/GADD45a-BT-549.jpg
- Western blot/Figure 8A/GADD45a-MDA-MB-231.jpg
- Western blot/Figure 8A/beta-actin-BT-549.jpg
- Western blot/Figure 8A/beta-actin-MDA-MB-231.jpg
- Western blot/Figure 8E/
- Western blot/Figure 8E/GADD45A-BT-549.jpg
- Western blot/Figure 8E/GADD45A-MDA-MB-231.jpg
- Western blot/Figure 8E/beta-actin-BT-549.jpg
- Western blot/Figure 8E/beta-actin-MDA-MB-231.jpg
- Western blot/Figure 8F/
- Western blot/Figure 8F/Bax-BT-549.jpg
- Western blot/Figure 8F/Bax-MDA-MB-231.jpg
- Western blot/Figure 8F/bata-actin-BT-549.jpg
- Western blot/Figure 8F/bata-actin-MDA-MB-231.jpg
