# Supplementary material for: Maackiain Modulates miR-374a/GADD45A Axis to Inhibit Triple-Negative Breast Cancer Initiation and Progression
Source: Front Pharmacol. 2022 Mar 4;13:806869. doi: 10.3389/fphar.2022.806869 (PMC8930825; doi:10.3389/fphar.2022.806869)
Supplement: Supplementary file 7 [file DataSheet5.ZIP]

Archive with 26 entries (24 files):
- BT-549/
- BT-549/5-1-100X (1)-1_new.jpg
- BT-549/5-3-100X (2)-1_new.jpg
- BT-549/5-3-100X (4)-1_new.jpg
- BT-549/6-1-100X (3)-1_new.jpg
- BT-549/6-2-100X (4)-1_new.jpg
- BT-549/6-3-100X (5)-1_new.jpg
- BT-549/7-1-100X (4)-1_new.jpg
- BT-549/7-2-100X (4)-1_new.jpg
- BT-549/7-3-100X (2)-1_new.jpg
- BT-549/8-1-100X (5)-1_new.jpg
- BT-549/8-2-100X (3)-1_new.jpg
- BT-549/8-2-100X (4)-1_new.jpg
- MDA-MB-231/
- MDA-MB-231/1-1-100X (3)-1_new.jpg
- MDA-MB-231/1-2-100X (3)-1_new.jpg
- MDA-MB-231/1-3-100X (1)-1_new.jpg
- MDA-MB-231/2-1-100X (3)-1_new.jpg
- MDA-MB-231/2-2-100X (2)-1_new.jpg
- MDA-MB-231/2-3-100X (2)-1_new.jpg
- MDA-MB-231/3-3-100X (1)-1_new.jpg
- MDA-MB-231/3-3-100X (3)-1_new.jpg
- MDA-MB-231/3-3-100X (4)-1_new.jpg
- MDA-MB-231/4-2-100X (3)-1_new.jpg
- MDA-MB-231/4-3-100X (2)-1_new.jpg
- MDA-MB-231/4-3-100X (5)-1_new.jpg
