# Supplementary material for: Maackiain Modulates miR-374a/GADD45A Axis to Inhibit Triple-Negative Breast Cancer Initiation and Progression
Source: Front Pharmacol. 2022 Mar 4;13:806869. doi: 10.3389/fphar.2022.806869 (PMC8930825; doi:10.3389/fphar.2022.806869)
Supplement: Supplementary file 8 [file DataSheet7.ZIP]

Archive with 51 entries (48 files):
- Wound healing/
- Wound healing/BT-549/
- Wound healing/BT-549/5-0h-100X  (1)-1_new.jpg
- Wound healing/BT-549/5-0h-100X  (2)_new.jpg
- Wound healing/BT-549/5-0h-100X  (3)_new.jpg
- Wound healing/BT-549/5-24h-100X  (1)_new.jpg
- Wound healing/BT-549/5-24h-100X  (2)-1_new.jpg
- Wound healing/BT-549/5-24h-100X  (3)_new.jpg
- Wound healing/BT-549/6-0h-100X  (1)_new.jpg
- Wound healing/BT-549/6-0h-100X  (2)-1_new.jpg
- Wound healing/BT-549/6-0h-100X  (3)_new.jpg
- Wound healing/BT-549/6-24h-100X  (1)_new.jpg
- Wound healing/BT-549/6-24h-100X  (2)_new.jpg
- Wound healing/BT-549/6-24h-100X  (3)-1.jpg
- Wound healing/BT-549/6-24h-100X  (3)-1_new.jpg
- Wound healing/BT-549/7-0h-100X  (1)-1_new.jpg
- Wound healing/BT-549/7-0h-100X  (2)_new.jpg
- Wound healing/BT-549/7-0h-100X  (3)_new.jpg
- Wound healing/BT-549/7-24h-100X  (1)-1_new.jpg
- Wound healing/BT-549/7-24h-100X  (2)_new.jpg
- Wound healing/BT-549/7-24h-100X  (3)_new.jpg
- Wound healing/BT-549/8-0h-100X  (1)-1_new.jpg
- Wound healing/BT-549/8-0h-100X  (2)_new.jpg
- Wound healing/BT-549/8-0h-100X  (3)_new.jpg
- Wound healing/BT-549/8-24h-100X (1)_new.jpg
- Wound healing/BT-549/8-24h-100X (2)_new.jpg
- Wound healing/BT-549/8-24h-100X (3)_new.jpg
- Wound healing/MDA-MB-231/
- Wound healing/MDA-MB-231/1-0h-100X (1)-1_new.jpg
- Wound healing/MDA-MB-231/1-0h-100X (2)_new.jpg
- Wound healing/MDA-MB-231/1-0h-100X (3)_new.jpg
- Wound healing/MDA-MB-231/1-24h-100X (1)_new.jpg
- Wound healing/MDA-MB-231/1-24h-100X (2)-1_new.jpg
- Wound healing/MDA-MB-231/1-24h-100X (3)_new.jpg
- Wound healing/MDA-MB-231/2-0h-100X (1)_new.jpg
- Wound healing/MDA-MB-231/2-0h-100X (2)_new.jpg
- Wound healing/MDA-MB-231/2-0h-100X (3)_new.jpg
- Wound healing/MDA-MB-231/2-24h-100X (1)_new.jpg
- Wound healing/MDA-MB-231/2-24h-100X (2)-1_new.jpg
- Wound healing/MDA-MB-231/2-24h-100X (3)_new.jpg
- Wound healing/MDA-MB-231/3-0h-100X (1)-1_new.jpg
- Wound healing/MDA-MB-231/3-0h-100X (3)_new.jpg
- Wound healing/MDA-MB-231/3-24h-100X (1)-1_new.jpg
- Wound healing/MDA-MB-231/3-24h-100X (2)_new.jpg
- Wound healing/MDA-MB-231/3-24h-100X (3)_new.jpg
- Wound healing/MDA-MB-231/4-0h-100X  (1)-1_new.jpg
- Wound healing/MDA-MB-231/4-0h-100X  (2)_new.jpg
- Wound healing/MDA-MB-231/4-0h-100X  (3)_new.jpg
- Wound healing/MDA-MB-231/4-24h-100X  (1)-1_new.jpg
- Wound healing/MDA-MB-231/4-24h-100X  (2)_new.jpg
- Wound healing/MDA-MB-231/4-24h-100X  (3)_new.jpg
